# Supplementary material for: Global, regional, and national burden of decubitus ulcers, 1990–2021: analysis of the current situation, multidimensional analysis, and trend forecasting for the global burden of disease study 2021
Source: Front Med (Lausanne). 2025 Jul 2;12:1588032. doi: 10.3389/fmed.2025.1588032 (PMC12263942; doi:10.3389/fmed.2025.1588032)
Supplement: Supplementary file 5 [file Table_3.xlsx]

## Sheet: Sheet1
Table 1 The number of disease burden cases of DUs in 2021, along with ASR and EAPC.
Characteristics	Incidence(95% uncertainty interval)			Prevalence(95% uncertainty interval)			Mortality(95% uncertainty interval)			DALYs(95% uncertainty interval)
	Cases,2021	ASIR,2021	EAPC 1990-2021	Cases,2021	ASPR,2021	EAPC 1990-2021	Cases,2021	ASMR,2021	EAPC 1990-2021	Cases,2021	ASDR,2021	EAPC 1990-2021
Global	2468317.47(2255077.26,2720436.69)	30.28(27.66,33.27)	-0.02(-0.10,0.06)	645588.11(582431.80,712875.85)	7.92(7.14,8.73)	-0.02(-0.11,0.06)	37032.73(28523.11,42236.63)	0.46(0.36,0.52)	-0.58(-0.71,-0.46)	803747.40(612264.19,903723.23)	9.70(7.41,10.88)	-0.58(-0.78,-0.39)
SDI level
High SDI	1147331.04(1045411.07,1267771.76)	54.09(49.38,59.61)	-0.17(-0.22,-0.12)	304775.60(273484.86,336885.03)	14.41(13.04,15.83)	-0.18(-0.23,-0.13)	6471.21(5423.05,7070.79)	0.26(0.22,0.28)	-2.47(-2.74,-2.20)	133708.95(107391.54,149671.25)	6.66(5.87,7.53)	-1.89(-2.06,-1.72)
High-middle SDI	391169.19(354133.45,437425.87)	21.82(19.81,24.15)	0.31(0.16,0.46)	100826.70(90594.11,112013.57)	5.64(5.09,6.24)	0.28(0.14,0.43)	7763.52(6165.05,8671.36)	0.42(0.33,0.47)	2.09(1.74,2.45)	196155.65(129297.26,242116.97)	7.24(5.80,8.09)	1.59(1.17,2.00)
Low SDI	53230.92(45658.36,60688.05)	7.97(7.08,8.95)	0.17(0.07,0.26)	12307.94(10451.16,14212.62)	1.59(1.38,1.79)	0.44(0.29,0.60)	3271.36(2091.77,4406.54)	0.77(0.51,1.03)	-0.50(-0.65,-0.36)	237464.97(173990.70,269345.88)	16.45(10.55,22.02)	-0.88(-1.12,-0.65)
Low-middle SDI	245510.59(216421.74,274059.25)	16.36(14.74,18.05)	1.06(0.91,1.21)	63031.36(55740.93,70472.90)	4.08(3.69,4.51)	1.16(0.98,1.34)	8098.22(5287.20,10112.61)	0.70(0.46,0.87)	-0.28(-0.59,0.03)	95957.95(58607.26,130148.10)	13.87(9.21,17.12)	-0.46(-1.02,0.11)
Middle SDI	628509.29(569617.16,693672.94)	26.29(23.85,28.86)	0.82(0.68,0.96)	163980.13(148650.49,180538.34)	6.83(6.16,7.52)	0.85(0.70,0.99)	11377.42(8325.36,13352.20)	0.53(0.39,0.62)	-0.18(-0.24,-0.12)	139361.33(123393.00,157430.37)	9.80(7.28,11.15)	-0.23(-0.34,-0.11)
GBD Region
Andean Latin America	15340.44(13818.29,17075.85)	25.41(22.87,28.38)	-0.52(-0.57,-0.47)	4071.07(3651.40,4506.38)	6.72(6.02,7.46)	-0.57(-0.62,-0.51)	253.39(197.64,347.39)	0.46(0.36,0.63)	4.79(4.17,5.41)	4754.90(3766.01,6221.88)	8.19(6.49,10.69)	3.18(2.31,4.04)
Australasia	7895.09(7047.03,8943.00)	16.44(14.58,18.43)	-0.42(-0.53,-0.31)	2092.96(1862.59,2357.35)	4.38(3.91,4.90)	-0.42(-0.53,-0.31)	66.13(53.34,76.18)	0.10(0.08,0.11)	3.18(2.40,3.97)	1101.60(934.69,1262.79)	1.95(1.65,2.25)	2.57(2.12,3.02)
Caribbean	20585.08(18804.87,22624.41)	38.40(35.12,42.26)	-0.48(-0.50,-0.46)	5395.97(4899.80,5927.07)	10.08(9.13,11.08)	-0.48(-0.50,-0.46)	774.78(657.32,934.19)	1.41(1.19,1.71)	3.10(2.57,3.64)	15686.86(12896.07,19333.87)	29.72(24.26,36.76)	2.07(1.44,2.71)
Central Asia	3262.85(2842.08,3761.09)	4.46(3.94,5.13)	-0.01(-0.05,0.03)	860.53(745.33,994.37)	1.18(1.03,1.36)	0.00(-0.04,0.04)	17.05(13.92,21.06)	0.03(0.02,0.03)	1.97(1.03,2.93)	504.63(418.53,605.94)	0.66(0.56,0.79)	1.76(1.40,2.12)
Central Europe	110084.46(99594.73,123381.25)	50.66(46.23,56.17)	0.41(0.33,0.49)	28979.05(25984.55,32342.63)	13.38(12.10,14.86)	0.40(0.32,0.49)	245.63(211.31,276.23)	0.11(0.09,0.12)	1.28(0.56,2.01)	8530.66(7041.05,9967.00)	4.01(3.29,4.70)	1.62(1.28,1.95)
Central Latin America	200098.43(182071.09,219861.47)	82.05(74.54,90.36)	-0.24(-0.28,-0.20)	53435.16(48211.96,58881.94)	21.89(19.63,24.19)	-0.25(-0.29,-0.21)	1224.39(1010.65,1508.96)	0.52(0.43,0.64)	0.92(0.78,1.06)	29689.16(24943.33,35831.22)	12.15(10.23,14.63)	1.03(0.13,1.95)
Central Sub-Saharan Africa	3972.97(3376.75,4640.28)	6.95(6.27,7.82)	-0.21(-0.32,-0.10)	774.78(628.26,931.45)	0.94(0.82,1.08)	-0.38(-0.41,-0.36)	506.21(204.11,791.97)	1.28(0.52,2.01)	0.71(0.50,0.91)	13971.28(5085.87,22087.45)	24.89(10.26,38.96)	0.84(0.68,0.99)
East Asia	404631.00(366705.77,452833.03)	22.20(20.22,24.58)	1.00(0.78,1.21)	104819.31(94630.46,116920.70)	5.76(5.21,6.37)	1.03(0.81,1.25)	3574.90(1977.67,4569.23)	0.22(0.13,0.29)	0.44(0.39,0.50)	68753.07(42787.36,84181.63)	3.88(2.44,4.74)	0.75(0.55,0.95)
Eastern Europe	69457.52(61775.53,79105.10)	22.74(20.20,25.59)	-0.37(-0.46,-0.28)	18512.18(16454.31,21072.78)	6.08(5.43,6.79)	-0.37(-0.46,-0.27)	416.10(382.75,449.14)	0.12(0.11,0.13)	0.06(-0.13,0.24)	11742.17(10642.19,13111.55)	3.78(3.43,4.24)	0.30(0.24,0.35)
Eastern Sub-Saharan Africa	12654.85(10546.03,15237.55)	7.90(6.73,9.35)	-0.54(-0.63,-0.46)	1371.40(1025.60,1739.74)	0.47(0.39,0.56)	-0.52(-0.67,-0.38)	2362.62(1543.25,3621.68)	1.66(1.12,2.49)	0.01(-0.04,0.06)	69405.67(42324.96,106586.37)	34.69(22.73,53.24)	0.16(0.08,0.25)
High-income Asia Pacific	196443.86(177937.41,219721.97)	47.65(43.06,52.64)	0.15(0.06,0.25)	52637.81(47163.87,59021.68)	12.89(11.61,14.17)	0.15(0.06,0.25)	1159.86(912.52,1339.86)	0.17(0.13,0.19)	-0.23(-0.34,-0.13)	21934.44(18767.59,25475.07)	4.47(3.74,5.31)	0.02(-0.25,0.30)
High-income North America	766970.84(696055.14,843766.48)	115.45(105.12,126.72)	-0.05(-0.15,0.05)	204536.88(182497.45,225361.69)	30.82(27.77,33.94)	-0.08(-0.19,0.02)	1484.03(1246.83,1698.74)	0.21(0.18,0.24)	-0.27(-0.57,0.03)	54046.59(44671.50,63884.74)	8.28(6.84,9.80)	-0.46(-0.65,-0.27)
North Africa and Middle East	57834.03(50322.52,64904.94)	11.42(10.16,12.73)	0.05(-0.11,0.20)	14909.71(12860.98,16858.11)	2.81(2.49,3.13)	-0.02(-0.19,0.15)	2836.04(2234.60,3399.20)	0.83(0.65,0.99)	-0.38(-0.45,-0.30)	62172.21(49916.88,73716.75)	14.57(11.61,17.23)	-0.81(-0.91,-0.70)
Oceania	381.78(335.24,438.92)	5.85(5.26,6.52)	0.13(0.10,0.16)	78.21(67.21,91.05)	1.09(0.98,1.22)	0.09(0.09,0.10)	63.23(23.15,125.26)	1.08(0.45,2.02)	-1.20(-1.91,-0.48)	1837.43(621.00,3785.34)	22.81(8.61,45.24)	-0.83(-0.98,-0.69)
South Asia	212070.17(181985.52,241261.59)	12.04(10.48,13.55)	1.11(0.86,1.36)	55449.15(47550.45,63302.24)	3.05(2.63,3.46)	1.24(0.98,1.50)	6231.81(3530.47,8375.55)	0.52(0.29,0.70)	-1.28(-1.39,-1.17)	162007.65(100423.54,214070.64)	10.91(6.64,14.34)	-0.93(-1.23,-0.63)
Southeast Asia	44435.46(40461.61,49295.13)	8.22(7.49,9.01)	0.96(0.84,1.08)	8578.51(7666.69,9558.27)	1.45(1.31,1.60)	0.71(0.62,0.80)	7005.02(4404.35,8473.22)	1.42(0.91,1.72)	-1.94(-2.58,-1.30)	137942.02(85141.66,168445.06)	23.85(14.94,28.79)	-1.17(-1.26,-1.07)
Southern Latin America	17643.07(16085.37,19341.88)	19.86(18.14,21.77)	1.16(0.90,1.43)	4376.45(3944.43,4784.95)	4.95(4.46,5.40)	1.09(0.83,1.34)	1729.01(1516.60,1883.13)	1.87(1.64,2.03)	-2.02(-2.40,-1.63)	25328.24(22732.81,27412.56)	28.05(25.24,30.33)	-1.33(-2.53,-0.11)
Southern Sub-Saharan Africa	10717.53(9468.91,11911.13)	17.52(15.84,19.31)	-0.27(-0.46,-0.08)	2616.64(2315.99,2928.31)	3.96(3.55,4.36)	-0.39(-0.53,-0.25)	778.92(517.36,952.00)	1.88(1.25,2.32)	-2.35(-2.57,-2.12)	15461.82(9815.01,18909.37)	30.56(20.09,36.79)	-2.44(-3.33,-1.54)
Tropical Latin America	178279.58(160680.45,196400.67)	72.25(65.47,79.35)	2.54(2.23,2.85)	47703.11(43029.14,52514.59)	19.33(17.40,21.20)	2.65(2.33,2.97)	1964.20(1683.89,2210.41)	0.81(0.69,0.91)	-2.53(-2.75,-2.32)	41871.26(37451.09,46661.76)	16.84(15.03,18.78)	-2.59(-2.76,-2.42)
Western Europe	125299.66(113392.98,140190.99)	13.29(12.04,14.79)	0.03(-0.33,0.39)	31702.24(28483.34,35337.66)	3.42(3.09,3.79)	0.19(-0.17,0.56)	4283.73(3475.84,4727.06)	0.33(0.27,0.36)	-2.56(-3.30,-1.81)	54444.84(46295.77,59470.72)	4.78(4.14,5.20)	-2.99(-3.24,-2.73)
Western Sub-Saharan Africa	10258.79(8356.59,12299.41)	3.45(2.97,3.95)	0.18(0.12,0.25)	2686.98(2159.43,3245.85)	0.86(0.73,0.99)	0.11(0.04,0.18)	55.67(10.84,112.75)	0.03(0.01,0.07)	-3.14(-3.69,-2.59)	2560.91(886.75,3986.50)	0.88(0.31,1.61)	-3.35(-3.98,-2.71)
